# Supplementary material for: A feature selection method based on multiple kernel learning with expression profiles of different types
Source: BioData Min. 2017 Feb 2;10:4. doi: 10.1186/s13040-017-0124-x (PMC5288949; doi:10.1186/s13040-017-0124-x)
Supplement: Additional file 1: Table S1. — The results of max effective on mRNA microarray, mRNASeq and miRNASeq datasets. (XLSX 11 kb) [file 13040_2017_124_MOESM1_ESM.xlsx]

## Sheet: mRNA microarray
The results of max effective on mRNA microarray(top 10)
Methods	SVM-RFE	SVM-RCE	mRMR	IMRelief	SlimPLS	OSFS	FGM	SMKL
Liver	0.986(8)	0.893	0.986(10)	0.904	0.918	0.821	0.946	0.986(7)
Pancreatic	0.829	0.814	0.850(8)	0.843	0.771	0.736	0.779	0.850(10)
Lung	0.886	0.879	0.964	0.914	0.793	0.774	0.912	0.993
Gastric	0.65	0.74	0.725	0.59	0.685	0.454	0.7	0.795
Colon	0.896	0.926	0.972(9)	0.894	0.9	0.743	0.812	0.972(9)
Breast	0.896	0.829	0.875	0.613	0.779	0.745	0.821	0.896
Thyroid	0.933	0.933	0.883	0.733	0.833	0.533	0.833	0.95
Prostate	0.672	0.806	0.789	0.6	0.728	0.667	0.744	0.767
Mean	0.843	0.852	0.881	0.761	0.801	0.684	0.818	0.901

## Sheet: mRNASeq
The results of max effective on mRNASeq(top 10)
Methods	SVM-RFE	SVM-RCE	mRMR	IMRelief	SlimPLS	OSFS	FGM	SMKL
KIDNEY	0.978(9)	0.972	0.978(9)	0.961	0.956	0.933	0.972	0.972
BRCA	0.988	1(6)	1(9)	0.988	0.969	0.969	0.958	0.994
LUNG	1(5)	0.99	1(2)	0.97	0.98	0.97	0.95	1(1)
HNSC	0.988(3)	0.975	0.988(2)	0.963	0.938	0.9	0.988(6)	0.963
LIHC	0.980(7)	0.97	0.980(9)	0.97	0.94	0.86	0.980(7)	0.980(8)
PRAD	0.96	0.97	0.98	0.97	0.88	0.87	0.98	0.99
STAD	0.967	0.95	1(5)	1(9)	0.85	0.833	0.917	1(8)
THCA	0.983	0.975	1	0.967	0.933	0.833	0.925	0.983
Mean	0.98	0.975	0.991	0.973	0.931	0.896	0.959	0.985

## Sheet: miRNASeq
The results of max effective on miRNASeq(top 10)
Methods	SVM-RFE	SVM-RCE	mRMR	IMRelief	SlimPLS	OSFS	FGM	SMKL
KIDNEY	0.983	0.911	1(10)	0.961	0.944	0.956	0.978	1(2)
BRCA	0.925	0.988	1(3)	0.919	0.994	0.95	0.994	1(5)
LUNG	0.99	0.97	1(4)	1(6)	0.89	0.97	0.95	1(5)
HNSC	1(4)	0.988	1(3)	0.913	0.925	0.95	0.95	1(2)
LIHC	0.95	0.89	0.93	0.91	0.92	0.86	0.97	0.96
PRAD	0.96	0.97	0.95	0.93	0.93	0.82	0.91	0.98
STAD	0.917(4)	0.917(8)	0.883	0.867	0.85	0.8	0.917(8)	0.917(8)
THCA	0.983	0.933	1(4)	0.875	0.933	0.942	0.95	1(8)
Mean	0.964	0.946	0.97	0.922	0.923	0.906	0.952	0.982
