# Supplementary material for: A feature selection method based on multiple kernel learning with expression profiles of different types
Source: BioData Min. 2017 Feb 2;10:4. doi: 10.1186/s13040-017-0124-x (PMC5288949; doi:10.1186/s13040-017-0124-x)
Supplement: Additional file 5: Table S2. — The results of mean and max effective by different kernel. (XLSX 12 kb) [file 13040_2017_124_MOESM5_ESM.xlsx]

## Sheet: mRNA microarray
The results of mean and max effective on mRNA microarray(top 10)
Methods	L-mean	P-mean	G-mean	C-mean	L-max	P-max	G-max	C-max
Liver	0.962	0.951	0.961	0.963	0.982	0.971	0.986(5)	0.986(7)
Pancreatic	0.809	0.792	0.811	0.804	0.836	0.821	0.864	0.85
Lung	0.956	0.946	0.952	0.964	0.978	0.968	0.974	0.993
Gastric	0.743	0.723	0.713	0.76	0.79	0.755	0.745	0.795
Colon	0.942	0.942	0.942	0.951	0.979	0.979	0.979	0.972
Breast	0.853	0.85	0.859	0.854	0.879	0.879	0.904	0.896
Thyroid	0.92	0.915	0.92	0.922	0.933	0.933	0.933	0.95
Prostate	0.717	0.722	0.713	0.717	0.756	0.767(7)	0.756	0.767(2)
Mean	0.863	0.855	0.859	0.867	0.892	0.884	0.893	0.901
*L-mean: The mean effective of using linear kernel
*P-mean: The mean effective of using polynomial kernel
*G-mean: The mean effective of using Gaussian kernel
*C-mean: The mean effective of using combination kernel
*L-max: The max effective of using linear kernel
*P-max: The max effective of using polynomial kernel
*G-max: The max effective of using Gaussian kernel
*C-max: The max effective of using combination kernel

## Sheet: mRNASeq
The results of mean and max effective on mRNASeq(top 10)
Methods	L-mean	P-mean	G-mean	C-mean	L-max	P-max	G-max	C-max
KIDNEY	0.953	0.948	0.956	0.957	0.961	0.961	0.961	0.972
BRCA	0.973	0.976	0.981	0.984	0.994(8)	0.994(4)	0.994(8)	0.994(7)
LUNG	0.984	0.999	0.999	0.997	1(6)	1(2)	1(2)	1(1)
HNSC	0.946	0.944	0.944	0.948	0.975	0.975	0.975	0.963
LIHC	0.951	0.951	0.957	0.958	0.96	0.97	0.97	0.98
PRAD	0.944	0.953	0.952	0.953	0.99(8)	0.99(8)	0.97	0.99(7)
STAD	0.947	0.947	0.948	0.963	0.983	0.983	1(4)	1(8)
THCA	0.962	0.964	0.961	0.97	0.983(8)	0.983(3)	0.975	0.983(5)
Mean	0.958	0.96	0.962	0.966	0.981	0.982	0.981	0.985
*L-mean: The mean effective of using linear kernel
*P-mean: The mean effective of using polynomial kernel
*G-mean: The mean effective of using Gaussian kernel
*C-mean: The mean effective of using combination kernel
*L-max: The max effective of using linear kernel
*P-max: The max effective of using polynomial kernel
*G-max: The max effective of using Gaussian kernel
*C-max: The max effective of using combination kernel

## Sheet: miRNASeq
The results of max effective on miRNASeq(top 10)
Methods	L-mean	P-mean	G-mean	C-mean	L-max	P-max	G-max	C-max
KIDNEY	0.985	0.993	0.99	0.994	1(9)	1(2)	1(2)	1(2)
BRCA	0.971	0.979	0.981	0.99	1(3)	0.994	0.994	1(5)
LUNG	0.964	0.979	0.978	0.98	1(3)	1(6)	1(5)	1(5)
HNSC	0.985	0.993	0.989	0.994	1(2)	1(2)	1(4)	1(2)
LIHC	0.91	0.919	0.916	0.917	0.95	0.95	0.960(6)	0.960(X)
PRAD	0.938	0.936	0.932	0.946	0.97	0.97	0.95	0.98
STAD	0.848	0.868	0.863	0.88	0.9	0.883	0.883	0.917
THCA	0.953	0.968	0.96	0.967	0.983	0.983	1(8)	1(8)
Mean	0.944	0.954	0.951	0.958	0.975	0.973	0.975	0.982
*L-mean: The mean effective of using linear kernel
*P-mean: The mean effective of using polynomial kernel
*G-mean: The mean effective of using Gaussian kernel
*C-mean: The mean effective of using combination kernel
*L-max: The max effective of using linear kernel
*P-max: The max effective of using polynomial kernel
*G-max: The max effective of using Gaussian kernel
*C-max: The max effective of using combination kernel
