# Supplementary material for: A feature selection method based on multiple kernel learning with expression profiles of different types
Source: BioData Min. 2017 Feb 2;10:4. doi: 10.1186/s13040-017-0124-x (PMC5288949; doi:10.1186/s13040-017-0124-x)
Supplement: Additional file 6: Table S3. — The results of mean and max effective by using step one. (XLSX 8 kb) [file 13040_2017_124_MOESM6_ESM.xlsx]

## Sheet: miRNASeq
The results of max effective on miRNASeq(top 10)
Methods	No Step One Mean	SMKL Mean	No Step One Max	SMKL Mean
KIDNEY	0.994	0.994	1(2)	1(2)
BRCA	0.99	0.99	1(5)	1(5)
LUNG	0.97	0.98	0.99	1
HNSC	0.994	0.994	1(2)	1(2)
LIHC	0.911	0.917	0.94	0.96
PRAD	0.94	0.946	0.98(5)	0.98(3)
STAD	0.872	0.88	0.9	0.917
THCA	0.96	0.967	0.992	1(8)
Mean	0.954	0.958	0.975	0.982
