# Supplementary material for: A feature selection method based on multiple kernel learning with expression profiles of different types
Source: BioData Min. 2017 Feb 2;10:4. doi: 10.1186/s13040-017-0124-x (PMC5288949; doi:10.1186/s13040-017-0124-x)
Supplement: Additional file 7: Table S4. — The results of union stability. (XLSX 11 kb) [file 13040_2017_124_MOESM7_ESM.xlsx]

## Sheet: mRNA microarray
The results of union stability on mRNA microarray
Methods	SVM-RFE	SVM-RCE	mRMR	IMRelief	SlimPLS	SMKL
Liver	0.08	0.672	0.408	0.027	0.154	0.489
Pancreatic	0.092	0.23	0.074	0.008	0.116	0.18
Lung	0.052	0.329	0.382	0.004	0.243	0.387
Colon	0.012	0.284	0.071	0.003	0.193	0.333
Gastric	0.117	0.411	0.581	0.021	0.225	0.627
Breast	0.05	0.335	0.378	0	0.207	0.518
Thyroid	0.029	0.198	0.081	0	0.078	0.217
Prostate	0.024	0.182	0.091	0	0.179	0.308
Mean	0.057	0.33	0.258	0.008	0.174	0.382

## Sheet: mRNASeq
The results of union stability on mRNASeq
Methods	SVM-RFE	SVM-RCE	mRMR	IMRelief	SlimPLS	SMKL
KIDNEY	0.015	0.4	0.27	0.163	0.142	0.437
BRCA	0.063	0.324	0.222	0.037	0.188	0.467
LUNG	0.005	0.283	0.14	0.061	0.148	0.353
HNSC	0.18	0.203	0.192	0.05	0.144	0.211
LIHC	0.018	0.235	0.198	0.036	0.122	0.283
PRAD	0.012	0.274	0.182	0.026	0.126	0.224
STAD	0.019	0.152	0.116	0.042	0.149	0.216
THCA	0.021	0.207	0.21	0.03	0.175	0.196
Mean	0.042	0.26	0.191	0.056	0.149	0.298

## Sheet: miRNASeq
The results of union stability on miRNASeq
Methods	SVM-RFE	SVM-RCE	mRMR	IMRelief	SlimPLS	SMKL
KIDNEY	0.338	0.493	0.733	0.447	0.114	0.748
BRCA	0.2	0.459	0.64	0.263	0.103	0.632
LUNG	0.144	0.455	0.669	0.187	0.066	0.675
HNSC	0.281	0.472	0.437	0.22	0.071	0.526
LIHC	0.186	0.525	0.558	0.295	0.063	0.661
PRAD	0.302	0.29	0.388	0.189	0.056	0.616
STAD	0.256	0.323	0.285	0.119	0.214	0.514
THCA	0.246	0.449	0.511	0.287	0.079	0.667
Mean	0.244	0.433	0.528	0.251	0.096	0.63
